# Supplementary material for: Current Knowledge and Perceptions of Bariatric Surgery among Diabetologists and Internists in Poland
Source: J Clin Med. 2022 Apr 5;11(7):2028. doi: 10.3390/jcm11072028 (PMC8999568; doi:10.3390/jcm11072028)
Supplement: Supplementary file 1 [file jcm-11-02028-s001.zip]

Archive with 1 entries (1 files):
- jcm-1658990-supplementary.pdf
